# Supplementary material for: FoMC69 Gene in Fusarium oxysporum f. sp. radicis-lycopersici Is Essential for Pathogenicity by Involving Normal Function of Chlamydospores
Source: Pathogens. 2022 Nov 28;11(12):1433. doi: 10.3390/pathogens11121433 (PMC9784146; doi:10.3390/pathogens11121433)
Supplement: Supplementary file 1 [file pathogens-11-01433-s001.zip]

Archive with 1 entries (1 files):
- pathogens-2049584-supplementary.pdf
